# Supplementary material for: Genome-Wide Identification and Expression Analysis of GATA Family Genes in Dimocarpus longan Lour
Source: Int J Mol Sci. 2024 Jan 5;25(2):731. doi: 10.3390/ijms25020731 (PMC10815313; doi:10.3390/ijms25020731)
Supplement: Supplementary file 1 [file ijms-25-00731-s001.zip]

Archive with 4 entries (4 files):
- S1temperature treatment.xlsx
- S2PEG treatmen.xlsx
- S3somatic embryo at different stages.xlsx
- S4.DlGATA gene qRT-PCR primer sequences.xlsx
