# Supplementary material for: Genome-Wide Identification and Expression Analysis of GATA Family Genes in Dimocarpus longan Lour
Source: Int J Mol Sci. 2024 Jan 5;25(2):731. doi: 10.3390/ijms25020731 (PMC10815313; doi:10.3390/ijms25020731)
Supplement: Supplementary file 1 [file ijms-25-00731-s001.zip › S1temperature treatment.xlsx]

## Sheet: Sheet1
	EC15_1 FPKM	EC15_2 FPKM		EC25_1 FPKM	EC25_2 FPKM	EC25_3 FPKM	EC35_1 FPKM	EC35_2 FPKM	EC35_3 FPKM
Dlo000173	0.22	0	0	0.05	0	0.05	0	0.05	0
Dlo000544	10.74	15.56	12.13	6.03	0.13	3.35	2.41	0.9	1.02
Dlo001151	#N/A	#N/A	#N/A	#N/A	#N/A	#N/A	#N/A	#N/A	#N/A
Dlo002694	60.38	61.27	74.31	63.56	107.26	80.83	84.26	71	77.72
Dlo003321	19.29	27.18	25.72	46.32	31.2	45.89	61.85	49.02	40.36
Dlo003563	0.47	0.74	0	1.5	6.56	3.12	1.25	1.02	0.24
Dlo004225	11.26	15.27	11	16.68	8.45	12.77	25.18	32.46	27.4
Dlo006515	44.04	54.99	67.18	34.86	6	19.65	28.42	23.83	22.37
Dlo007382	37.28	39.08	40.12	53.21	40.7	45.73	38.88	36.45	38.1
Dlo011228	3.73	12.33	5.67	7.7	13.82	10.1	21.62	20.36	29.85
Dlo012045	#N/A	#N/A	#N/A	#N/A	#N/A	#N/A	#N/A	#N/A	#N/A
Dlo012990	23.96	27.35	29.13	34.36	32.87	26.88	40.54	32.96	27.71
Dlo013801	100.35	95.6	94.78	71.29	76.43	77.79	80.38	71.13	70.33
Dlo013802	39.27	42.81	43.42	40.39	38.59	39.6	34.2	37.51	37.03
Dlo015565	25.44	26.23	21.17	20.37	11.38	19.16	25.57	24.24	19.93
Dlo015654	0.38	0.5	0.92	1.55	3.93	1.71	1.56	0.44	1.5
Dlo023262	21.21	25.25	20.16	23.91	10.62	15.3	25.65	27.72	40.6
Dlo023794	25.87	28.64	26.95	25.4	31.23	22.75	24.01	24.85	24.47
Dlo023940	0	0	0	0	0.18	0	0.09	0	0
Dlo026193	39.42	41.96	44.27	37.56	30.93	43.13	44.81	47.71	41.85
Dlo031787	94.46	82.55	84.01	42.07	35.58	34.33	34.12	38.03	40.22
Dlo033619	#N/A	#N/A	#N/A	#N/A	#N/A	#N/A	#N/A	#N/A	#N/A
