# Supplementary material for: Genome-Wide Identification and Expression Analysis of GATA Family Genes in Dimocarpus longan Lour
Source: Int J Mol Sci. 2024 Jan 5;25(2):731. doi: 10.3390/ijms25020731 (PMC10815313; doi:10.3390/ijms25020731)
Supplement: Supplementary file 1 [file ijms-25-00731-s001.zip › S2PEG treatmen.xlsx]

## Sheet: Sheet1
	PEG_7_5_2	PEG_5_2	PEG_7_5_3	EC_CK_1	PEG_5_3	EC_CK_2	EC_CK_3	PEG_5_1	PEG_7_5_1-FPKM
DlGATA1	0.07	0	0	0.05	0.08	0	0	0.03	0.05
DlGATA2	0.78	2.92	0.65	6.44	3.12	6.36	5.9	3.43	0.9
DlGATA4	84.32	58.16	78.39	82.29	70.17	64.01	69.4	73.2	81.37
DlGATA5	12.51	8.46	6.72	14.75	12.08	8.99	8.39	9.88	13.93
DlGATA6	2.44	0.62	2.07	1.67	1.53	1.66	1.39	0.98	2.82
DlGATA7	2.18	2.56	2.03	3.23	2.43	1.89	2.06	1.66	3.54
DlGATA8	5.34	14.87	4.77	20.44	19.01	18.48	18.67	19.84	10.12
DlGATA9	2.02	1.83	1.66	0.47	2.6	1.28	0.65	2.28	0.45
DlGATA10	122.83	45.57	57.08	44.34	52.97	51.23	42.33	50.97	121.18
DlGATA12	29.36	25.43	39.08	17.48	27.25	21.29	23.9	27.05	31.02
DlGATA13	54.74	32.32	27.08	53.09	43.74	54.49	51.35	51.3	46.77
DlGATA14	0.2	0	0.12	0	0	0.07	0.02	0.09	0.04
DlGATA15	8.15	8.31	10.08	9.99	9.77	9.6	10.59	10.31	8.31
DlGATA16	6.11	3.5	6.27	4.93	5.54	2.75	4.73	4.84	10.85
DlGATA17	16.38	14.94	12.92	18.24	21.19	18.09	14.33	20.65	21.84
DlGATA18	11.69	7.57	10.09	10.39	10.1	10.22	11.96	10.61	10.6
DlGATA20	0.52	0.74	5.25	0.49	1.05	0.91	0.5	1.99	0.6
DlGATA21	25.94	22.71	23.06	34.8	33.83	33.41	27.63	32.02	26.25
DlGATA22	2.44	0.62	2.07	1.67	1.53	1.66	1.39	0.98	2.82
