# Supplementary material for: Genome-Wide Identification and Expression Analysis of GATA Family Genes in Dimocarpus longan Lour
Source: Int J Mol Sci. 2024 Jan 5;25(2):731. doi: 10.3390/ijms25020731 (PMC10815313; doi:10.3390/ijms25020731)
Supplement: Supplementary file 1 [file ijms-25-00731-s001.zip › S3somatic embryo at different stages.xlsx]

## Sheet: Sheet1
ID	GE2	GE1	GE3	EC2	EC3	ICpEC1	ICpEC2	ICpEC3				EC	ICpEC	GE
Gene:Dlo000173	0	0.07	0	0.51	0.08	0	0.17	0.08			DlGATA1	0.295	0.0833333	0.0233333		Dlo000173	DlGATA1
Gene:Dlo000544	0.79	1.21	0.35	8.37	9.69	18.05	15.52	13.8			DlGATA2	9.03	15.79	0.783333		Dlo000544	DlGATA2
Gene:Dlo001151	0	0	0	0	0	0	0	0			DlGATA3	0	0	0		Dlo001151	DlGATA3
Gene:Dlo002694	145.99	162.55	127.95	122.92	110.98	97.54	83	90.28			DlGATA4	116.95	90.2733	145.497		Dlo002694	DlGATA4
Gene:Dlo003321	8.28	10.5	14.04	53.65	34.14	35.21	40.03	47.84			DlGATA5	43.895	41.0267	10.94		Dlo003321	DlGATA5
Gene:Dlo003563	1.95	5.15	2.3	2.22	1.06	1.04	1.43	1.98			DlGATA6	1.64	1.48333	3.13333		Dlo003563	DlGATA6
Gene:Dlo004225	16.66	13.75	22.17	9.87	6.67	12.83	8.78	8.82			DlGATA7	8.27	10.1433	17.5267		Dlo004225	DlGATA7
Gene:Dlo006515	4.66	3.76	11.67	41.68	36.44	46.18	55.77	48.3			DlGATA8	39.06	50.0833	6.69667		Dlo006515	DlGATA8
Gene:Dlo007382	37.74	47.24	47.87	48.3	46.14	52.51	49.46	60.79			DlGATA9	47.22	54.2533	44.2833		Dlo007382	DlGATA9
Gene:Dlo011228	16.28	17.98	14.39	16.02	15.27	9.59	7.62	6.36			DlGATA10	15.645	7.85667	16.2167		Dlo011228	DlGATA10
Gene:Dlo012045	0	0	0	0	0	0	0	0			DlGATA11	0	0	0		Dlo012045	DlGATA11
Gene:Dlo012990	49.51	42.37	44.05	135.93	78.57	64.28	63.31	58.35			DlGATA12	107.25	61.98	45.31		Dlo012990	DlGATA12
Gene:Dlo013801	55.23	58.11	50.72	72.67	63.69	62.53	61.05	49.5			DlGATA13	68.18	57.6933	54.6867		Dlo013801	DlGATA13
Gene:Dlo013802	47.68	44.2	54.58	49.75	43.79	51.95	48.26	57.39			DlGATA14	46.77	52.5333	48.82		Dlo013802	DlGATA14
Gene:Dlo015565	10.83	11.19	15.7	32.46	23.99	24.9	26.3	23.98			DlGATA15	28.225	25.06	12.5733		Dlo015565	DlGATA15
Gene:Dlo015654	2.96	3.37	6.35	3.89	1.59	1.6	2.03	1.2			DlGATA16	2.74	1.61	4.22667		Dlo015654	DlGATA16
Gene:Dlo023262	69.62	66.53	57.96	22.4	29.95	28.54	23.83	40.16			DlGATA17	26.175	30.8433	64.7033		Dlo023262	DlGATA17
Gene:Dlo023794	23.95	26.43	30.56	23.93	27.14	24.97	28.5	34.43			DlGATA18	25.535	29.3	26.98		Dlo023794	DlGATA18
Gene:Dlo023940	0	0	0	0	0	0	0	0			DlGATA19	0	0	0		Dlo023940	DlGATA19
Gene:Dlo026193	33.78	30.51	37.47	40.59	34.05	38.23	38.66	34.49			DlGATA20	37.32	37.1267	33.92		Dlo026193	DlGATA20
Gene:Dlo031787	48.59	38.29	33.36	26.52	34.06	45.62	45.6	42.53			DlGATA21	30.29	44.5833	40.08		Dlo031787	DlGATA21
Gene:Dlo033619	1.95	5.15	2.3	2.22	1.06	1.04	1.43	1.98			DlGATA22	1.64	1.48333	3.13333		Dlo033619	DlGATA22
