# Supplementary material for: Genome-Wide Identification and Expression Analysis of GATA Family Genes in Dimocarpus longan Lour
Source: Int J Mol Sci. 2024 Jan 5;25(2):731. doi: 10.3390/ijms25020731 (PMC10815313; doi:10.3390/ijms25020731)
Supplement: Supplementary file 1 [file ijms-25-00731-s001.zip › S4.DlGATA gene qRT-PCR primer sequences.xlsx]

## Sheet: Sheet1
DlGATA gene qRT-PCR primer sequences
Gene name	Sequence
DlGATA1	F: ATCATCAACACCACCACCG
	R: GAAGCCAGGATAAGAAGAAGGA
DlGATA4	F: CGAAACAACGGTCCTGACTC
	R: GCTTTGGGATTGGATTGC
DlGATA12	F: GTTCTCTGATTTCCCAAAGG
	R: TAGTAGCACCACCACCGTT
DlGATA14	F: CGACTTGGAAGAAGGAAACG
	R: GGAAACACATAAACCTCGCC
DlGATA17	F: GGAAGAAGAAGAAGAAGGCG
	R: TGTGACACCCATTCAAGC
